# Supplementary material for: Efficacy of a Dietary Supplement Extracted from Persimmon (Diospyros kaki L.f.) in Overweight Healthy Adults: A Randomized, Double-Blind, Controlled Clinical Trial
Source: Foods. 2024 Dec 17;13(24):4072. doi: 10.3390/foods13244072 (PMC11675947; doi:10.3390/foods13244072)
Supplement: Supplementary file 1 [file foods-13-04072-s001.zip]

Archive with 5 entries (5 files):
- Supplementary material Table S1.pdf
- Supplementary material Table S2.pdf
- Supplementary material Table S3.pdf
- Supplementary material Table S4.pdf
- Supplementary material Table S5.pdf
